# Supplementary material for: Impact of Alternate Gait Training Using Knee–Ankle–Foot Orthoses with Oil Damper Ankle Hinge in Patients with Subacute Severe Hemiplegia
Source: Brain Sci. 2021 Oct 28;11(11):1430. doi: 10.3390/brainsci11111430 (PMC8615545; doi:10.3390/brainsci11111430)
Supplement: Supplementary file 1 [file brainsci-11-01430-s001.zip]

Archive with 3 entries (2 files):
- brainsci-1400393-supplementary/
- brainsci-1400393-supplementary/BS_VIDEO_1_LOW.mp4
- brainsci-1400393-supplementary/BS_VIDEO_2_low.mp4
